# Supplementary material for: Imiquimod Is Effective in Reducing Cervical Intraepithelial Neoplasia: A Systematic Review and Meta-Analysis
Source: Cancers (Basel). 2024 Apr 22;16(8):1610. doi: 10.3390/cancers16081610 (PMC11048968; doi:10.3390/cancers16081610)
Supplement: Supplementary file 1 [file cancers-16-01610-s001.zip]

Archive with 1 entries (1 files):
- cancers-2954687-supplementary.pdf
